# Supplementary material for: Addressing Gaps in Knowledge, Attitudes, and Practices in Thailand for Integrating Vaccines into a Comprehensive Dengue Management and Control Programme
Source: Int J Environ Res Public Health. 2026 Feb 26;23(3):290. doi: 10.3390/ijerph23030290 (PMC13026272; doi:10.3390/ijerph23030290)
Supplement: Supplementary file 1 [file ijerph-23-00290-s001.zip]

Archive with 1 entries (1 files):
- ijerph-4056287-supplementary.pdf
